# Supplementary material for: A blinded, randomized and controlled multicenter clinical trial to assess the efficacy and safety of Leisguard® as an immunotherapeutic treatment for healthy Leishmania infantum-seropositive dogs
Source: Parasit Vectors. 2023 Oct 4;16:344. doi: 10.1186/s13071-023-05903-0 (PMC10552330; doi:10.1186/s13071-023-05903-0)
Supplement: Supplementary file 1 — Additional file 1: Raw data of the clinical trial. [file 13071_2023_5903_MOESM1_ESM.xlsx]

## Sheet: Dogs included
Supplementary data 1. Raw data of the clinical trial.
DOG ID	LIFESTYLE	SEX	AGE (YEARS)	WEIGHT (KG)	TYPE OF BREED	BREED	NEUTERED	TREATMENT	SCREENING LEISCAN	RESULT LEISCAN	IFI ECHEVARNE D0	RESULT	VISIT 0	ENROLLMENT DURING SANDFLY SEASON	DIAGNOSIS ELISA SERUM (EU) D0	INTERPRETATION ELISA SERUM D0	ENDPOINT ELISA D0	INTERPRETATION ENDPOINT ELISA D0	VISIT 120	ELISA SERUM (EU) D120	INTERPRETATION ELISA SERUM D120	ENDPOINT ELISA D120	INTERPRETATION ENDPOINT ELISA D120	VISIT 240	ELISA SERUM (EU) D240	INTERPRETATION ELISA SUERO D240	ENDPOINT ELISA D240	INTERPRETATION ENDPOINT ELISA D240	VISIT 360	ELISA SERUM (EU) D360	INTERPRETATION ELISA SUERO D360	ENDPOINT ELISA D360	INTERPRETATION ENDPOINT ELISA D360	PCR INITIAL	CT INITIAL	PARASITES ML INITIAL	PCR FINAL	CT FINAL	PARASITES ML FINAL	INF RAW MEDIUM D0	INF RAW AG D0	INF RAW COA D0	INF AG D0	INF COA D0	INF RAW MEDI DFINAL	INF RAW AG DFINAL	INF RAW COA DFINAL	INF AG DFINAL	INF COA DFINAL
1	KENNELLED	MALE	6	18	MIXED	CROSSBREED		LEISGUARD	1.86	POSITIVE	1/160	POSITIVE	2020-09-28	YES	252.72	MEDIUM POSITIVE	419.21	LOW POSITIVE	2021-02-04	261.67	MEDIUM POSITIVE	475.59	LOW POSITIVE	2021-05-30	300	HIGH POSITIVE	1141.23	MEDIUM POSITIVE	2021-09-08	300	HIGH POSITIVE	1100.47	MEDIUM POSITIVE							22.23	21.38	6450	0	6427.77	12.5	5	1363	0	1350.5
2	KENNELLED	FEMALE	3	25	LABRADOR	PUREBRED	YES	LEISGUARD	1.09062	LOW POSITIVE	1/160	POSITIVE	2020-10-06	YES	73.42	LOW POSITIVE	104.95	LOW POSITIVE	2021-03-14	80.74	LOW POSITIVE	118.06	LOW POSITIVE	2021-07-20	77.07	LOW POSITIVE	104.88	LOW POSITIVE	2021-11-30	50.9	LOW POSITIVE	80.71	VERY LOW POSITIVE							0	1887	6679	1887	6679	0	352.9	7058	352.9	7058
3	KENNELLED	FEMALE	3	28	MIXED	CROSSBREED	YES	LEISGUARD	1.97692	POSITIVE	1/1280	POSITIVE	2020-10-06	YES	300	HIGH POSITIVE	946.85	MEDIUM POSITIVE	2021-03-14	143.41	LOW POSITIVE	218.06	LOW POSITIVE	2021-07-20	231.14	MEDIUM POSITIVE	435.61	LOW POSITIVE												26.87	8028	9897	8001.13	9870.13	41.52	8191	9685	8149.48	9643.48
4	KENNELLED	MALE	2	27	PODENCO	PUREBRED	YES	PLACEBO	1.88683	POSITIVE	1/1280	POSITIVE	2020-10-06	YES	243.71	MEDIUM POSITIVE	681.48	MEDIUM POSITIVE	2021-03-14	106.9	LOW POSITIVE	145.36	LOW POSITIVE	2021-07-20	127.69	LOW POSITIVE	199.48	LOW POSITIVE	2021-11-30	128.48	LOW POSITIVE	169.09	LOW POSITIVE							0	8960	15290	8960	15290	0	8970	13900	8970	13900
5	KENNELLED	FEMALE	7	25	MIXED	CROSSBREED	YES	PLACEBO	2.13368	HIGH POSITIVE	1/160	POSITIVE	2020-10-06	YES	273.92	MEDIUM POSITIVE	565.5	MEDIUM POSITIVE	2021-03-14	59.29	LOW POSITIVE	93.39	VERY LOW POSITIVE	2021-07-20	143.54	LOW POSITIVE	223.69	LOW POSITIVE	2021-11-30	79.46	LOW POSITIVE	123.62	LOW POSITIVE							0	3677	13450	3677	13450	0	9546	12960	9546	12960
6	HOUSED	FEMALE	5	13	BEAGLE	PUREBRED	NO	PLACEBO	1.43	LOW POSITIVE	1/80	POSITIVE	2020-10-06	YES	258.99	MEDIUM POSITIVE	461.11	LOW POSITIVE	2021-02-28	118.29	LOW POSITIVE	185.02	LOW POSITIVE
7	HOUSED	FEMALE	3	13	MIXED	CROSSBREED	NO	LEISGUARD	2.12539	HIGH POSITIVE	1/160	POSITIVE	2020-10-06	YES	300	HIGH POSITIVE	1831.4	MEDIUM POSITIVE	2021-02-28	254.54	MEDIUM POSITIVE	440.21	LOW POSITIVE
8	HOUSED	MALE	3.5	15	PODENCO ORITO	PUREBRED	NO	LEISGUARD	1.01	LOW POSITIVE			2020-10-14	YES	46.98	LOW POSITIVE	75.79	VERY LOW POSITIVE	2021-02-09	17.6	NEGATIVE	17.6	NEGATIVE	2021-06-13	18.28	NEGATIVE	18.28	NEGATIVE	2021-10-27	100.7	LOW POSITIVE	144.61	LOW POSITIVE							20.69	615.6	7023	594.91	7002.31	9.51	1988	5897	1978.49	5887.49
9	HOUSED	MALE	6	27	GALGO	PUREBRED	NO	LEISGUARD	1.02	LOW POSITIVE			2020-10-14	YES	109	LOW POSITIVE	132.29	LOW POSITIVE	2021-02-09	22.35	NEGATIVE	22.35	NEGATIVE	2021-06-13	30.75	NEGATIVE	30.75	NEGATIVE	2021-10-27	86.45	LOW POSITIVE	124.32	LOW POSITIVE							2.91	4766	6858	4763.09	6855.09	16.6	3883	8718	3866.4	8701.4
10	HOUSED	FEMALE	2.5	50	GALGO	PUREBRED	NO	LEISGUARD	1.71	POSITIVE	1/80	POSITIVE	2020-10-14	YES	282.61	MEDIUM POSITIVE	703.8	MEDIUM POSITIVE	2021-02-09	300	HIGH POSITIVE	915.2	MEDIUM POSITIVE	2021-06-13	300	HIGH POSITIVE	2664.36	MEDIUM POSITIVE												1.06	3.25	6740	2.19	6738.94	0	0	3415	0	3415
11	HOUSED	MALE	2	35	PASTOR ALEMAN	PUREBRED	NO	PLACEBO	1.56	POSITIVE	1/80	POSITIVE	2020-10-20	YES	300	HIGH POSITIVE	1719.9	MEDIUM POSITIVE	2021-03-30	300	HIGH POSITIVE	4343.53	MEDIUM POSITIVE																	19.6	7.58	3186	0	3166.4	17.78	0	2353	0	2335.22
12	HOUSED	FEMALE	1	23	GALGO	PUREBRED	NO	PLACEBO	1.33	LOW POSITIVE			2020-10-20	YES	100.6	LOW POSITIVE	133.92	LOW POSITIVE	2021-02-09	36.78	LOW POSITIVE	53.24	VERY LOW POSITIVE																	0	31.82	1645	31.82	1645	0	57.25	3495	57.25	3495
13	HOUSED	FEMALE	5	16	MIXED	CROSSBREED		LEISGUARD	2.37	HIGH POSITIVE	1/80	POSITIVE	2020-10-28	YES	180.74	MEDIUM POSITIVE	240.77	LOW POSITIVE	2021-02-25	227.65	MEDIUM POSITIVE	378.68	LOW POSITIVE	2021-06-30	142.74	LOW POSITIVE	187.9	LOW POSITIVE	2021-11-09	169.8	MEDIUM POSITIVE	226.97	LOW POSITIVE	NEGATIVE			NEGATIVE			0	0	5580	0	5580	0	413.8	3019	413.8	3019
14	HOUSED	FEMALE	1	34	WEIMARANER	PUREBRED	YES	LEISGUARD	1.42861	LOW POSITIVE	1/80	POSITIVE	2020-10-28	YES	119.63	LOW POSITIVE	167.48	LOW POSITIVE	2021-03-04	99.69	LOW POSITIVE	136.92	LOW POSITIVE	2021-07-04	79.76	LOW POSITIVE	115.53	LOW POSITIVE	2021-11-23	51.38	LOW POSITIVE	85.88	VERY LOW POSITIVE							0	157.1	9241	157.1	9241	6.74	55.09	2273	48.35	2266.26
15	HOUSED	FEMALE	5	35	MIXED	CROSSBREED	YES	LEISGUARD	1.02604	LOW POSITIVE	1/80	POSITIVE	2020-10-28	YES	111.69	LOW POSITIVE	136.38	LOW POSITIVE	2021-03-10	67.38	LOW POSITIVE	87.65	VERY LOW POSITIVE	2021-07-04	58.88	LOW POSITIVE	87.15	VERY LOW POSITIVE	2021-11-23	48.42	LOW POSITIVE	75.09	VERY LOW POSITIVE							0	3023	8130	3023	8130	21.31	1893	12880	1871.69	12858.7
16	HOUSED	MALE	5	10	MIXED	CROSSBREED	YES	LEISGUARD	1.2	LOW POSITIVE	1/160	POSITIVE	2020-10-28	YES	56.82	LOW POSITIVE	78.16	VERY LOW POSITIVE	2021-03-04	29.33	NEGATIVE	29.33	NEGATIVE	2021-07-04	33.97	NEGATIVE	33.97	NEGATIVE	2021-11-09	26.1	NEGATIVE	26.1	NEGATIVE	POSITIVE	39.35	0.003547	NEGATIVE			13.45	376.9	2672	363.45	2658.55	0	3312	3086	3312	3086
17	HOUSED	MALE	7	10	MIXED	CROSSBREED	YES	LEISGUARD	1.9	POSITIVE	1/160	POSITIVE	2020-10-28	YES	118.76	LOW POSITIVE	157.97	LOW POSITIVE	2021-03-10	34.59	NEGATIVE	34.59	NEGATIVE	2021-07-13	34.15	NEGATIVE	34.15	NEGATIVE	2021-12-16	33.35	NEGATIVE	33.35	NEGATIVE	NEGATIVE			NEGATIVE			0	712.8	7051	712.8	7051	0	2363	8503	2363	8503
18	HOUSED	MALE	2	32	PASTOR ALEMAN	PUREBRED	NO	PLACEBO	1	LOW POSITIVE			2020-10-28	YES	61.21	LOW POSITIVE	87.53	VERY LOW POSITIVE	2021-03-10	22.83	NEGATIVE	22.83	NEGATIVE	2021-07-13	18.79	NEGATIVE	18.79	NEGATIVE	2021-11-14	36.2	LOW POSITIVE	36.2	VERY LOW POSITIVE	POSITIVE	36.43	0.03337	POSITIVE	35.77	0.05538	0	28.28	1147	28.28	1147	12.09	51.19	927.3	39.1	915.21
19	HOUSED	MALE	13	25.3	MIXED	CROSSBREED	NO	PLACEBO	0.9	LOW POSITIVE	1/80	POSITIVE	2020-11-02	YES	55.06	LOW POSITIVE	106.8	LOW POSITIVE	2021-02-27	63.21	LOW POSITIVE	111.64	LOW POSITIVE	2021-07-04	82.91	LOW POSITIVE	126.37	LOW POSITIVE	2021-10-25	88.44	LOW POSITIVE	123.87	LOW POSITIVE	NEGATIVE			NEGATIVE			6.7	4123	5264	4116.3	5257.3	14.6	4079	8851	4064.4	8836.4
20	HOUSED	MALE	5	27	AMERICAN STAFFORDSHIRE	PUREBRED	YES	LEISGUARD	1.61	POSITIVE	1/80	POSITIVE	2020-11-02	YES	175.38	MEDIUM POSITIVE	241.19	LOW POSITIVE	2021-02-27	195.88	MEDIUM POSITIVE	254.3	LOW POSITIVE	2021-07-04	200.96	MEDIUM POSITIVE	403.02	LOW POSITIVE	2021-10-25	220.98	MEDIUM POSITIVE	353.46	LOW POSITIVE	NEGATIVE			NEGATIVE			35.29	61.07	7228	25.78	7192.71	31.03	166	8318	134.97	8286.97
21	HOUSED	MALE	10	40	CA DE BESTIAR	PUREBRED	NO	PLACEBO	1.03	LOW POSITIVE	1/640	POSITIVE	2020-11-01	YES	98.42	LOW POSITIVE	147.07	LOW POSITIVE	2021-01-27	80.93	LOW POSITIVE	102.04	LOW POSITIVE	2021-06-22	95.58	LOW POSITIVE	116.67	LOW POSITIVE	2021-11-09	97.37	LOW POSITIVE	126.11	LOW POSITIVE	NEGATIVE			NEGATIVE			0	963.5	4337	963.5	4337	0	2629	4864	2629	4864
22	HOUSED	FEMALE	3	20	BORDER COLLIE	PUREBRED	NO	LEISGUARD	1.14	LOW POSITIVE	1/160	POSITIVE	2020-11-01	YES	89.2	LOW POSITIVE	101.84	LOW POSITIVE	2021-01-27	49.67	LOW POSITIVE	70.22	VERY LOW POSITIVE	2021-06-22	48.94	LOW POSITIVE	67.17	VERY LOW POSITIVE	2021-11-09	76.11	LOW POSITIVE	101.88	LOW POSITIVE	NEGATIVE			NEGATIVE
23	HOUSED	FEMALE	2.5	20	BORDER COLLIE	PUREBRED	NO	LEISGUARD	2.29	HIGH POSITIVE			2020-11-01	YES	98.2	LOW POSITIVE	149.3	LOW POSITIVE	2021-01-27	132.55	LOW POSITIVE	196.75	LOW POSITIVE	2021-06-22	132.85	LOW POSITIVE	195.15	LOW POSITIVE	2021-11-09	211.98	MEDIUM POSITIVE	457.01	LOW POSITIVE	POSITIVE	36.7433	0.02624	POSITIVE	36.4933	0.03179
24	KENNELLED	FEMALE	5	21	Pitbull	PUREBRED	YES	LEISGUARD	1.6712	POSITIVE	1/160	POSITIVE	2020-11-09	YES	186.67	MEDIUM POSITIVE	262.95	LOW POSITIVE	2021-03-16	148.93	LOW POSITIVE	207.99	LOW POSITIVE	2021-07-20	192	MEDIUM POSITIVE	264.54	LOW POSITIVE	2021-11-16	188.34	MEDIUM POSITIVE	270.71	LOW POSITIVE	POSITIVE	37.85	0.01122	POSITIVE	28.4433	15.33	0	7.84	3842	7.84	3842	0	57.31	5508	57.31	5508
25	KENNELLED	MALE	2	12.5	MIXED	CROSSBREED	YES	LEISGUARD	1.74382	POSITIVE	1/160	POSITIVE	2020-11-09	YES	300	HIGH POSITIVE	942.3	MEDIUM POSITIVE	2021-03-16	300	HIGH POSITIVE	4019.19	MEDIUM POSITIVE											POSITIVE	31.8033	1.163	POSITIVE	34.98	0.1016	0	0	7236	0	7236	66.39	34.49	15780	0	15713.6
26	HOUSED	MALE	3	30	MIXED	CROSSBREED	NO	PLACEBO	1.20492	POSITIVE	1/640	POSITIVE	2020-11-09	YES	91.6	LOW POSITIVE	119.32	LOW POSITIVE	2021-03-16	45.21	LOW POSITIVE	72.43	VERY LOW POSITIVE	2021-07-13	100.43	LOW POSITIVE	132.69	LOW POSITIVE	2021-11-09	41	LOW POSITIVE	66.01	VERY LOW POSITIVE							0	2975	4959	2975	4959	0	2718	4102	2718	4102
27	HOUSED	FEMALE	3	35	PASTOR ALEMAN	PUREBRED	NO	PLACEBO	1.83053	POSITIVE	1/160	POSITIVE	2020-11-09	YES	59.54	LOW POSITIVE	81.43	VERY LOW POSITIVE	2021-03-21	21.62	NEGATIVE	21.62	NEGATIVE	2021-07-13	31.98	NEGATIVE	31.98	NEGATIVE	2021-11-14	33.77	NEGATIVE	33.77	NEGATIVE	NEGATIVE			NEGATIVE			1.36	3870	5987	3868.64	5985.64	0	840.2	7733	840.2	7733
28	KENNELLED	MALE	9	6	RATONERO	PUREBRED	NO	LEISGUARD	1.39	POSITIVE	1/80	POSITIVE	2020-11-10	YES	90.23	LOW POSITIVE	125.29	LOW POSITIVE	2021-03-10	122.9	LOW POSITIVE	164.24	LOW POSITIVE	2021-07-06	108.88	LOW POSITIVE	138.52	LOW POSITIVE	2021-11-01	86.24	LOW POSITIVE	120.65	LOW POSITIVE	NEGATIVE			NEGATIVE
29	KENNELLED	MALE	2	15	MIXED	CROSSBREED	NO	LEISGUARD	1.3	POSITIVE	1/80	POSITIVE	2020-11-10	YES	300	HIGH POSITIVE	1586.82	MEDIUM POSITIVE	2021-03-10	300	HIGH POSITIVE	2623.39	MEDIUM POSITIVE											NEGATIVE			POSITIVE	31.1467	1.925	0	10.39	4001	10.39	4001	0	9.03	3509	9.03	3509
30	HOUSED	FEMALE	4		PODENCO	PUREBRED	NO	LEISGUARD	2.36	POSITIVE			2020-11-11	YES	87.58	LOW POSITIVE	126.39	LOW POSITIVE	2021-05-06	246.99	MEDIUM POSITIVE	470.93	LOW POSITIVE											POSITIVE	37.0067	0.02143	NEGATIVE			0	0	2057	0	2057	0	365	14404	365	14404
31	HOUSED	MALE	1		LABRADOR	PUREBRED	NO	LEISGUARD	1.39	POSITIVE	1/40	NEGATIVE	2020-11-11	YES	70.87	LOW POSITIVE	106.96	LOW POSITIVE	2021-05-06	78.95	LOW POSITIVE	110.5	LOW POSITIVE	2021-09-10	135.39	LOW POSITIVE	179.37	LOW POSITIVE	2022-02-10	272.22	MEDIUM POSITIVE	335.47	LOW POSITIVE	NEGATIVE			NEGATIVE			0	12.31	5179	12.31	5179	0	958.3	10550	958.3	10550
32	KENNELLED	FEMALE	2	27	MIXED	CROSSBREED	YES	LEISGUARD	0.976834	POSITIVE			2020-11-19	YES	52.15	LOW POSITIVE	84.62	VERY LOW POSITIVE	2021-07-19	47.99	LOW POSITIVE	81.37	VERY LOW POSITIVE	2021-10-28	54.36	LOW POSITIVE	84.55	VERY LOW POSITIVE						NEGATIVE			NEGATIVE
33	KENNELLED	FEMALE	5	22	MIXED	CROSSBREED	YES	LEISGUARD	1.62548	POSITIVE	1/80	POSITIVE	2020-11-25	YES	203.3	MEDIUM POSITIVE	342.18	LOW POSITIVE	2021-06-08	218.53	MEDIUM POSITIVE	384.89	LOW POSITIVE											POSITIVE	38.87	0.005127	POSITIVE	37.63	0.01328	0	804.4	15540	804.4	15540	0	1419	7411	1419	7411
34	KENNELLED	FEMALE	7	27	MIXED	CROSSBREED	YES	LEISGUARD	0.954891	POSITIVE	1/80	POSITIVE	2020-11-25	YES	120.39	LOW POSITIVE	176.13	LOW POSITIVE	2021-06-08	107.06	LOW POSITIVE	156.28	LOW POSITIVE											NEGATIVE			NEGATIVE			0	192.6	26300	192.6	26300	7.01	1527	18660	1519.99	18653
35	KENNELLED	MALE	7	27	MIXED	CROSSBREED	YES	LEISGUARD	1.22938	POSITIVE	1/160	POSITIVE	2020-11-25	YES	300	HIGH POSITIVE	588.21	MEDIUM POSITIVE	2021-06-08	300	HIGH POSITIVE	1001.46	MEDIUM POSITIVE											POSITIVE	30.45	3.286	POSITIVE	30.0233	4.56	0	204.1	13860	204.1	13860	23.37	216.8	23880	193.43	23856.6
36	HOUSED	FEMALE	7	11	MIXED	CROSSBREED		LEISGUARD	1.91972	POSITIVE			2020-12-01	NO	102.24	LOW POSITIVE	155.26	LOW POSITIVE	2021-03-01	122.42	LOW POSITIVE	153.41	LOW POSITIVE	2021-10-07	92.53	LOW POSITIVE	170.29	LOW POSITIVE
37	KENNELLED	MALE	4	24	MIXED	CROSSBREED	YES	PLACEBO	0.9	POSITIVE	1/40	NEGATIVE	2020-12-02	NO	142.88	LOW POSITIVE	225.61	LOW POSITIVE	2021-06-08	144.22	LOW POSITIVE	232.25	LOW POSITIVE											NEGATIVE			NEGATIVE			0	1971	3398	1971	3398	0	877	2332	877	2332
38	KENNELLED	MALE	3	28	MIXED	CROSSBREED	NO	PLACEBO	0.936957	POSITIVE			2020-12-09	NO	86.7	LOW POSITIVE	131.38	LOW POSITIVE	2021-05-04	88.06	LOW POSITIVE	120.04	LOW POSITIVE											POSITIVE	39.265	0.003786	NEGATIVE
39	HOUSED	MALE	5	35	MIXED	CROSSBREED		LEISGUARD	2.71	POSITIVE	1/160	POSITIVE	2020-12-15	NO	288.5	MEDIUM POSITIVE	905.17	MEDIUM POSITIVE	2021-06-22	293.31	MEDIUM POSITIVE	1721.83	MEDIUM POSITIVE											POSITIVE	38.76	0.005579	NEGATIVE			0	0	5388	0	5388	0	26.26	41120	26.26	41120
40	HOUSED	MALE	6	40	MIXED	CROSSBREED		LEISGUARD	1.91	POSITIVE	1/80	POSITIVE	2020-12-15	NO	218.16	MEDIUM POSITIVE	255.37	LOW POSITIVE	2021-06-22	243.72	MEDIUM POSITIVE	342.16	LOW POSITIVE											NEGATIVE			NEGATIVE			0	14190	27880	14190	27880	0	0	13000	0	13000
41	HOUSED	MALE	1	15	SHARPEI	PUREBRED	NO	LEISGUARD	0.92	POSITIVE			2020-12-30	NO	82.45	LOW POSITIVE	102.08	LOW POSITIVE	2021-05-12	46.65	LOW POSITIVE	76.47	VERY LOW POSITIVE	2021-09-14	3.21	NEGATIVE	3.21	NEGATIVE	2022-01-07	53.27	LOW POSITIVE	74.41	VERY LOW POSITIVE
42	HOUSED	FEMALE	3	15	JAGD TERRIER	PUREBRED	NO	PLACEBO	1.65	POSITIVE	1/80	POSITIVE	2020-12-30	NO	155.2	MEDIUM POSITIVE	247.06	LOW POSITIVE	2021-04-27	300	HIGH POSITIVE	1768.25	MEDIUM POSITIVE											NEGATIVE			POSITIVE	27.4267	33.45	6.96	15.4	3541	8.44	3534.04	0	6.96	5240	6.96	5240
43	HOUSED	MALE	5	20	EPAGNEUL	PUREBRED	NO	PLACEBO	1.66	POSITIVE	1/40	NEGATIVE	2020-12-30	NO	225.24	MEDIUM POSITIVE	415.04	LOW POSITIVE	2021-04-28	248.86	MEDIUM POSITIVE	867.17	MEDIUM POSITIVE	2021-09-07	261.46	MEDIUM POSITIVE	957.43	MEDIUM POSITIVE	2021-01-11	300	HIGH POSITIVE	1699.3	MEDIUM POSITIVE	NEGATIVE			POSITIVE	28.4367	15.41	0	0	23900	0	23900	0	0	3384	0	3384
44	HOUSED	MALE	4	20	SABUESO	PUREBRED	NO	LEISGUARD	2.48	POSITIVE	1/160	POSITIVE	2020-12-30	NO	300	HIGH POSITIVE	1774.19	MEDIUM POSITIVE	2021-04-27	300	HIGH POSITIVE	1776.04	MEDIUM POSITIVE											NEGATIVE			POSITIVE	35.1867	0.08666	0	13.64	7185	13.64	7185	0	134	5952	134	5952
45	HOUSED	FEMALE	6	15	JAGD TERRIER	PUREBRED	NO	LEISGUARD	1.07	POSITIVE	1/40	NEGATIVE	2020-12-30	NO	59.99	LOW POSITIVE	105.88	LOW POSITIVE	2021-04-27	108.25	LOW POSITIVE	149.83	LOW POSITIVE	2021-09-07	128.21	LOW POSITIVE	158.47	LOW POSITIVE	2021-01-11	86.94	LOW POSITIVE	123.54	LOW POSITIVE	NEGATIVE			NEGATIVE			0	201.5	5365	201.5	5365	0	4240	10820	4240	10820
46	HOUSED	MALE	3	45	LABRADOR	PUREBRED	NO	LEISGUARD	1.35	POSITIVE			2020-12-30	NO	159.67	MEDIUM POSITIVE	295.33	LOW POSITIVE	2021-05-04	254.1	MEDIUM POSITIVE	793.1	MEDIUM POSITIVE	2021-07-20	300	HIGH POSITIVE	2910.22	MEDIUM POSITIVE
47	HOUSED	MALE	4	23	MIXED	CROSSBREED	YES	PLACEBO	3.04	POSITIVE			2021-01-04	NO	245.51	MEDIUM POSITIVE	710.49	MEDIUM POSITIVE	2021-05-10	294.19	MEDIUM POSITIVE	982.51	MEDIUM POSITIVE	2021-09-14	278.59	MEDIUM POSITIVE	937.25	MEDIUM POSITIVE	2021-12-29	158.46	MEDIUM POSITIVE	376.25	LOW POSITIVE	NEGATIVE			POSITIVE	38.96	0.004785	0	834.1	11890	834.1	11890	0	5101	17820	5101	17820
48	HOUSED	MALE	4	14	PODENCO	PUREBRED	YES	LEISGUARD	3.25	POSITIVE			2021-01-04	NO	300	HIGH POSITIVE	1180.95	MEDIUM POSITIVE	2021-05-04	300	HIGH POSITIVE	5286.55	MEDIUM POSITIVE											POSITIVE	34.78	0.1184	POSITIVE	31.32	1.685	0	0	5320	0	5320	0	0	5324	0	5324
49	HOUSED	MALE	2	34.5	MIXED	CROSSBREED	NO	PLACEBO	1.47	POSITIVE	1/640	POSITIVE	2021-01-11	NO	133.66	LOW POSITIVE	161.03	LOW POSITIVE	2021-05-15	86.26	LOW POSITIVE	107.84	LOW POSITIVE	2021-09-30	72.45	LOW POSITIVE	94.16	VERY LOW POSITIVE	2022-02-14	70.46	LOW POSITIVE	94.21	VERY LOW POSITIVE							0	3839	15770	3839	15770	9.82	163.5	7491	153.68	7481.18
50	HOUSED	MALE	5	32.6	MIXED	CROSSBREED	NO	LEISGUARD	1.04	POSITIVE	1/80	POSITIVE	2021-01-11	NO	109.09	LOW POSITIVE	143.93	LOW POSITIVE	2021-05-15	124.24	LOW POSITIVE	160.81	LOW POSITIVE	2021-09-26	167.83	MEDIUM POSITIVE	200.56	LOW POSITIVE	2022-02-14	2.69	NEGATIVE	2.69	NEGATIVE	NEGATIVE			NEGATIVE			23.14	1571	5343	1547.86	5319.86	33.28	815.6	3274	782.32	3240.72
51	HOUSED	MALE	3	35	DOBERMAN	PUREBRED	NO	PLACEBO	0.97	POSITIVE	1/80	POSITIVE	2021-01-11	NO	69.85	LOW POSITIVE	88.87	VERY LOW POSITIVE	2021-05-24	59.41	LOW POSITIVE	83.61	VERY LOW POSITIVE	2021-09-20	114.92	LOW POSITIVE	144.71	LOW POSITIVE	2022-02-01	83.68	LOW POSITIVE	96.97	VERY LOW POSITIVE	NEGATIVE			POSITIVE	39.25	0.00383	90.98	1470	20180	1379.02	20089	0	2058	17610	2058	17610
52	HOUSED	MALE	4	16	MIXED	CROSSBREED		LEISGUARD	3.02	POSITIVE	1/160	POSITIVE	2021-01-04	NO	39.14	LOW POSITIVE	61.01	VERY LOW POSITIVE	2021-06-06	36.06	LOW POSITIVE	61.78	VERY LOW POSITIVE											NEGATIVE			NEGATIVE
53	HOUSED	FEMALE	11	32	MIXED	CROSSBREED	YES	LEISGUARD	1.43	POSITIVE	1/160	POSITIVE	2021-01-11	NO	184.78	MEDIUM POSITIVE	229.44	LOW POSITIVE	2021-08-02	300	HIGH POSITIVE	1568.91	MEDIUM POSITIVE	2021-12-21	300	HIGH POSITIVE	1550.32	MEDIUM POSITIVE	2022-04-27	300	HIGH POSITIVE	2938.5	MEDIUM POSITIVE	POSITIVE	33.0533	0.4456	POSITIVE	23.8967	502.4	0	0	6942	0	6942	0	0	3764	0	3764
54	KENNELLED	FEMALE	5		GALGO	PUREBRED	NO	LEISGUARD	1.67	POSITIVE			2021-01-11	NO	254.67	MEDIUM POSITIVE	517.19	MEDIUM POSITIVE	2021-05-18	277.05	MEDIUM POSITIVE	486.01	LOW POSITIVE																	0	251.7	6757	251.7	6757	0	122.8	8402	122.8	8402
55	KENNELLED	MALE	9		MIXED	CROSSBREED	NO	PLACEBO	1.45	POSITIVE			2021-01-11	NO	117.95	LOW POSITIVE	165.3	LOW POSITIVE	2021-05-18	108.88	LOW POSITIVE	156.91	LOW POSITIVE																	0	9096	15008	9096	15008	0	17110	25000	17110	25000
56	KENNELLED	MALE	9		MIXED	CROSSBREED	NO	LEISGUARD	2.12	POSITIVE	1/160	POSITIVE	2021-01-11	NO	300	HIGH POSITIVE	1953.76	MEDIUM POSITIVE	2021-05-18	300	HIGH POSITIVE	1783.66	MEDIUM POSITIVE	2021-11-11	299.64	MEDIUM POSITIVE	941.15	MEDIUM POSITIVE
57	KENNELLED	MALE	7		MIXED	CROSSBREED	NO	PLACEBO	1.99	POSITIVE	1/160	POSITIVE	2021-01-11	NO	219.74	MEDIUM POSITIVE	420.38	LOW POSITIVE	2021-05-18	144.79	LOW POSITIVE	221.15	LOW POSITIVE	2021-11-11	179.48	MEDIUM POSITIVE	283.86	LOW POSITIVE						POSITIVE	38.345	0.007672	NEGATIVE			18.96	14.33	3072	0	3053.04	25.98	889.7	7837	863.72	7811.02
58	HOUSED	MALE	10	20	MIXED	CROSSBREED	YES	PLACEBO	1.46	POSITIVE	1/160	POSITIVE	2021-01-11	NO	101.9	LOW POSITIVE	145.38	LOW POSITIVE	2021-06-22	95.4	LOW POSITIVE	147.37	LOW POSITIVE	2021-10-26	149.49	LOW POSITIVE	185.99	LOW POSITIVE						NEGATIVE			NEGATIVE			5.89	7.12	9163	1.23	9157.11	34.62	281	11070	246.38	11035.4
59	HOUSED	MALE	8	22	PODENCO	PUREBRED	NO	LEISGUARD	3.15	POSITIVE	1/320	POSITIVE	2021-01-13	NO	82.97	LOW POSITIVE	109.12	LOW POSITIVE	2021-05-16	78.98	LOW POSITIVE	92.43	VERY LOW POSITIVE	2021-09-22	84.39	LOW POSITIVE	105.47	LOW POSITIVE	2022-02-02	34.05	NEGATIVE	34.05	NEGATIVE	POSITIVE	38.7	0.005842	NEGATIVE			0	8376	20720	8376	20720	226.6	9288	21650	9061.4	21423.4
60	HOUSED	FEMALE	12	22	MIXED	CROSSBREED	NO	LEISGUARD	0.9	POSITIVE	1/80	POSITIVE	2021-01-13	NO	97.58	LOW POSITIVE	125.24	LOW POSITIVE	2021-04-15	99.26	LOW POSITIVE	140.3	LOW POSITIVE	2021-09-02	75.25	LOW POSITIVE	99.16	VERY LOW POSITIVE	2021-12-22	43.01	LOW POSITIVE	69.41	VERY LOW POSITIVE	NEGATIVE			NEGATIVE			0	7040	8567	7040	8567	0	8904	10100	8904	10100
61	HOUSED	FEMALE	5		EPAGNEUL	PUREBRED	NO	LEISGUARD	0.99	POSITIVE	1/160	POSITIVE	2021-01-18	NO	58.09	LOW POSITIVE	106.82	LOW POSITIVE	2021-05-18	250.85	MEDIUM POSITIVE	844.24	MEDIUM POSITIVE	2021-10-19	290.45	MEDIUM POSITIVE	963.34	MEDIUM POSITIVE						NEGATIVE			POSITIVE	27.45	32.86	0	0	10620	0	10620	0	0	14580	0	14580
62	HOUSED	FEMALE	10	43	LABRADOR	PUREBRED	YES	LEISGUARD	2.51	HIGH POSITIVE	1/320	POSITIVE	2021-01-19	NO	300	HIGH POSITIVE	576.63	MEDIUM POSITIVE	2021-05-18	300	HIGH POSITIVE	916.47	MEDIUM POSITIVE	2021-09-14	300	HIGH POSITIVE	1003.73	MEDIUM POSITIVE	2022-01-18	300	MEDIUM POSITIVE	620.63	MEDIUM POSITIVE	NEGATIVE			NEGATIVE			141.4	743.1	5667	601.7	5525.6	0	792	8665	792	8665
63	HOUSED	FEMALE	1	26	ALANO	PUREBRED	NO	PLACEBO	2.76	POSITIVE	1/640	POSITIVE	2021-01-19	NO	131.75	LOW POSITIVE	131.57	LOW POSITIVE	2021-06-15	85.39	LOW POSITIVE	112.71	LOW POSITIVE	2021-10-27	50.1	LOW POSITIVE	76.62	VERY LOW POSITIVE
64	HOUSED	FEMALE	12	19.4	PODENCO	PUREBRED	NO	PLACEBO	1.54	POSITIVE	1/160	POSITIVE	2021-01-19	NO	149.24	LOW POSITIVE	185.71	LOW POSITIVE	2021-06-15	186.96	MEDIUM POSITIVE	233.76	LOW POSITIVE	2021-10-27	161.62	MEDIUM POSITIVE	205.05	LOW POSITIVE						NEGATIVE			NEGATIVE			4.89	4602	9334	4597.11	9329.11	22.57	5109	9845	5086.43	9822.43
65	HOUSED	MALE	6	25.6	PODENCO	PUREBRED	NO	PLACEBO	2.16	POSITIVE	1/640	POSITIVE	2021-01-19	NO	115.25	LOW POSITIVE	154.54	LOW POSITIVE	2021-06-15	140.83	LOW POSITIVE	188.4	LOW POSITIVE	2021-10-27	103.5	LOW POSITIVE	163.85	LOW POSITIVE	2022-03-09	129.89	LOW POSITIVE	180.17	LOW POSITIVE	POSITIVE	38.15	0.008911	NEGATIVE			0	5994	9150	5994	9150	27.65	5995	10240	5967.35	10212.4
66	HOUSED	MALE	14	28	PODENCO	PUREBRED	NO	LEISGUARD	1.28	POSITIVE	1/160	POSITIVE	2021-01-19	NO	134.24	LOW POSITIVE	173.05	LOW POSITIVE	2021-06-15	133.62	LOW POSITIVE	198.05	LOW POSITIVE	2021-10-27	140.82	LOW POSITIVE	190.31	LOW POSITIVE						POSITIVE	39.3	0.003686	NEGATIVE			18.33	3814	13240	3795.67	13221.7	19.09	5093	12100	5073.91	12080.9
67	HOUSED	MALE	4	22	MIXED	CROSSBREED		LEISGUARD	1.26	LOW POSITIVE	1/160	POSITIVE	2021-01-25	NO	91.08	LOW POSITIVE	91.08	VERY LOW POSITIVE	2021-06-07	67.49	LOW POSITIVE	67.49	VERY LOW POSITIVE	2021-11-03	63.6	LOW POSITIVE	63.6	VERY LOW POSITIVE
68	HOUSED	MALE	3	21.2	MIXED	CROSSBREED	NO	LEISGUARD	1.22	POSITIVE			2021-01-26	NO	117.18	LOW POSITIVE	164.83	LOW POSITIVE	2021-05-24	241.13	MEDIUM POSITIVE	408.13	LOW POSITIVE	2021-09-20	300	HIGH POSITIVE	1563.27	MEDIUM POSITIVE	2022-02-08	300	HIGH POSITIVE	6150.51	MEDIUM POSITIVE	NEGATIVE			POSITIVE	27.65	28.18	18.19	151.9	3095	133.71	3076.81	10.1	0	6920	0	6909.9
69	HOUSED	FEMALE	6	12.6	MIXED	CROSSBREED	YES	LEISGUARD	2.53	POSITIVE			2021-01-26	NO	203.82	MEDIUM POSITIVE	243.93	LOW POSITIVE	2021-05-24	203.11	MEDIUM POSITIVE	237.8	LOW POSITIVE	2021-09-20	203.67	MEDIUM POSITIVE	227.69	LOW POSITIVE	2022-02-08	163.37	MEDIUM POSITIVE	200.65	LOW POSITIVE	NEGATIVE			NEGATIVE			166.2	6038	8543	5871.8	8376.8	252.5	5106	7761	4853.5	7508.5
70	HOUSED	MALE	10		PODENCO	PUREBRED	NO	LEISGUARD	1.23	POSITIVE			2021-01-27	NO	141.13	LOW POSITIVE	196.55	LOW POSITIVE	2021-06-15	194.29	MEDIUM POSITIVE	235.67	LOW POSITIVE	2021-10-20	179.27	MEDIUM POSITIVE	234.5	LOW POSITIVE	2022-03-09	135.34	LOW POSITIVE	181.73	LOW POSITIVE	NEGATIVE			NEGATIVE			7.57	6607	8038	6599.43	8030.43	37.78	4874	9369	4836.22	9331.22
71	KENNELLED	MALE	5	27	MIXED	CROSSBREED	YES	LEISGUARD	1.9725	POSITIVE	1/320	POSITIVE	2021-02-01	NO	270.97	MEDIUM POSITIVE	543.62	MEDIUM POSITIVE	2021-06-08	284.18	MEDIUM POSITIVE	894.26	MEDIUM POSITIVE											POSITIVE	37.695	0.01264	NEGATIVE			0	267.5	14860	267.5	14860	0	998.5	21000	998.5	21000
72	KENNELLED	MALE	5	30	MIXED	CROSSBREED	YES	LEISGUARD	1.33351	POSITIVE	1/160	POSITIVE	2021-02-01	NO	73.44	LOW POSITIVE	125.57	LOW POSITIVE	2021-06-08	89.67	LOW POSITIVE	131.76	LOW POSITIVE											NEGATIVE			NEGATIVE			0	94.26	21980	94.26	21980	0	1892	7950	1892	7950
73	HOUSED	FEMALE	2		MIXED	CROSSBREED		PLACEBO	1.04	POSITIVE	1/640	POSITIVE	2021-02-01	NO	230.86	MEDIUM POSITIVE	502.65	MEDIUM POSITIVE	2021-06-03	300	HIGH POSITIVE	2385.71	MEDIUM POSITIVE											NEGATIVE			POSITIVE	30.7267	2.658	0	0.12	2153	0.12	2153	0	0	1393	0	1393
74	HOUSED	FEMALE	5	34	AMERICAN STAFFORDSHIRE	PUREBRED	YES	PLACEBO	2.02	POSITIVE	1/160	POSITIVE	2021-02-03	NO	245.18	MEDIUM POSITIVE	477.39	LOW POSITIVE	2021-06-15	292.78	MEDIUM POSITIVE	553.57	MEDIUM POSITIVE	2021-11-03	263.29	MEDIUM POSITIVE	484.67	LOW POSITIVE	2022-04-05	242.16	MEDIUM POSITIVE	475.46	LOW POSITIVE
75	HOUSED	FEMALE	5	27.5	MIXED	CROSSBREED	YES	LEISGUARD	0.9	POSITIVE	1/80	POSITIVE	2021-02-07	NO	81.47	LOW POSITIVE	122.97	LOW POSITIVE	2021-06-20	78.88	LOW POSITIVE	116.45	LOW POSITIVE	2021-10-26	85.03	LOW POSITIVE	122.73	LOW POSITIVE						NEGATIVE			NEGATIVE			7.57	76.96	6774	69.39	6766.43	22.15	3368	8587	3345.85	8564.85
76	HOUSED	MALE	5	31	PITBULL	PUREBRED	YES	LEISGUARD	1.01	LOW POSITIVE	1/320	POSITIVE	2021-02-08	NO	141.33	LOW POSITIVE	209.02	LOW POSITIVE	2021-06-14	300	HIGH POSITIVE	554.17	MEDIUM POSITIVE	2021-10-27	300	HIGH POSITIVE	506.56	MEDIUM POSITIVE	2022-06-20	300	HIGH POSITIVE	798.42	MEDIUM POSITIVE	NEGATIVE			NEGATIVE			34.68	9.68	11560	0	11525.3	19.99	4452	9029	4432.01	9009.01
77	HOUSED	MALE	10	10	MIXED	CROSSBREED	NO	LEISGUARD			1/160	POSITIVE	2021-02-08	NO	44.59	LOW POSITIVE	74.84	VERY LOW POSITIVE	2021-07-21	58.92	LOW POSITIVE	84.99	VERY LOW POSITIVE											NEGATIVE			NEGATIVE			0	2421	3943	2421	3943	0	816	4060	816	4060
78	HOUSED	MALE	10	33	MIXED	CROSSBREED	NO	LEISGUARD			1/160	POSITIVE	2021-02-08	NO	40.22	LOW POSITIVE	40.22	VERY LOW POSITIVE	2021-07-27	74.77	LOW POSITIVE	74.77	VERY LOW POSITIVE	2022-01-19	74.28	LOW POSITIVE	74.28	VERY LOW POSITIVE	2022-05-26	50.44	LOW POSITIVE	72.89	VERY LOW POSITIVE	NEGATIVE			POSITIVE	37.37	0.01622	29.1	1603	7452	1573.9	7422.9	0	6484	10650	6484	10650
79	HOUSED	MALE	6	55	MASTIN	PUREBRED	NO	PLACEBO	3.73	POSITIVE	1/320	POSITIVE	2021-02-08	NO	134.67	LOW POSITIVE	179.81	LOW POSITIVE	2021-06-28	114.58	LOW POSITIVE	153.29	LOW POSITIVE	2021-11-03	208.77	MEDIUM POSITIVE	262.36	LOW POSITIVE	2022-06-15	64.13	LOW POSITIVE	92.91	VERY LOW POSITIVE	POSITIVE	36.2167	0.03931	POSITIVE	38.5333	0.006639	0	340.9	5248	340.9	5248	0	4899	3622	4899	3622
80	HOUSED	FEMALE	3	18	BODEGUERO	PUREBRED	NO	LEISGUARD	2.69	POSITIVE			2021-02-08	NO	63.58	LOW POSITIVE	87.82	VERY LOW POSITIVE	2021-06-28	48.02	LOW POSITIVE	79.03	VERY LOW POSITIVE	2021-11-08	98.97	LOW POSITIVE	127.24	LOW POSITIVE	2022-06-21	43.41	LOW POSITIVE	71.46	VERY LOW POSITIVE	NEGATIVE			NEGATIVE			1.85	12.04	5671	10.19	5669.15	11.92	4196	7950	4184.08	7938.08
81	HOUSED	MALE	1	14	PODENCO	PUREBRED	NO	PLACEBO			1/160	POSITIVE	2021-02-09	NO	49.78	LOW POSITIVE	57.16	VERY LOW POSITIVE	2021-06-27	41.46	LOW POSITIVE	69.63	VERY LOW POSITIVE											NEGATIVE			NEGATIVE			0	130.9	2885	130.9	2885	37.45	1602	4373	1564.55	4335.55
82	HOUSED	MALE	11		PRESA CANARIO	PUREBRED	YES	LEISGUARD	1.77	POSITIVE	1/160	POSITIVE	2021-02-09	NO	147.86	LOW POSITIVE	225.84	LOW POSITIVE	2021-06-23	147.65	LOW POSITIVE	224.42	LOW POSITIVE	2021-11-10	89.43	LOW POSITIVE	121.9	LOW POSITIVE	2022-07-21	53.02	LOW POSITIVE	75.42	VERY LOW POSITIVE	POSITIVE	35.4667	0.0699	POSITIVE	37.45	0.01525
83	HOUSED	MALE	2		ROTTWEILER	PUREBRED	YES	PLACEBO	1.18	POSITIVE	1/80	POSITIVE	2021-02-09	NO	44.59	LOW POSITIVE	54.69	VERY LOW POSITIVE	2021-06-23	40.18	LOW POSITIVE	49.2	VERY LOW POSITIVE	2021-11-10	87.1	LOW POSITIVE	96.1	VERY LOW POSITIVE	2022-07-21	56.28	LOW POSITIVE	66.3	VERY LOW POSITIVE	POSITIVE	29.6967	5.859	POSITIVE	26.2433	82.96
84	HOUSED	MALE	7		YORKY	PUREBRED	YES	PLACEBO	2.15	POSITIVE	1/160	POSITIVE	2021-02-09	NO	249.78	MEDIUM POSITIVE	679.65	MEDIUM POSITIVE	2021-06-23	266.09	MEDIUM POSITIVE	946.28	MEDIUM POSITIVE	2021-11-10	300	HIGH POSITIVE	1536.67	MEDIUM POSITIVE						NEGATIVE			POSITIVE	32.9133	0.4961	1.9	252.4	9540	250.5	9538.1	18.7	440.3	9276	421.6	9257.3
85	HOUSED	MALE	2		MIXED	CROSSBREED	YES	PLACEBO	3.39	POSITIVE	1/640	POSITIVE	2021-02-09	NO	300	HIGH POSITIVE	1693.95	MEDIUM POSITIVE	2021-06-23	300	HIGH POSITIVE	3408.98	MEDIUM POSITIVE	2021-11-25	300	HIGH POSITIVE	3516.52	MEDIUM POSITIVE						POSITIVE	35.0133	0.09899	POSITIVE	27.6533	28.11
86	HOUSED	MALE	2		ROTTWEILER	PUREBRED	YES	PLACEBO	1.02	POSITIVE	1/1280	POSITIVE	2021-02-09	NO	45.5	LOW POSITIVE	55.7	VERY LOW POSITIVE	2021-06-23	36.19	LOW POSITIVE	40.4	VERY LOW POSITIVE	2021-11-10	60.28	LOW POSITIVE	72.2	VERY LOW POSITIVE	2022-07-21	38.27	LOW POSITIVE	43.3	VERY LOW POSITIVE	NEGATIVE			POSITIVE	35.9867	0.0469
87	HOUSED	FEMALE	2	25	WEIMARANER	PUREBRED	NO	PLACEBO			1/640	POSITIVE	2021-02-15	NO	211.57	MEDIUM POSITIVE	257.68	LOW POSITIVE	2021-06-10	300	HIGH POSITIVE	1698.42	MEDIUM POSITIVE	2021-10-05	300	HIGH POSITIVE	4414.58	MEDIUM POSITIVE						POSITIVE	32.88	0.509	POSITIVE	26.3967	73.75	0	18.27	2195	18.27	2195	9.43	23.36	2624	13.93	2614.57
88	HOUSED	FEMALE	5		MIXED	CROSSBREED	NO	LEISGUARD	1.27	POSITIVE	1/320	POSITIVE	2021-02-16	NO	94.69	LOW POSITIVE	126.9	LOW POSITIVE	2021-06-22	58.22	LOW POSITIVE	99.75	VERY LOW POSITIVE											NEGATIVE			NEGATIVE
89	HOUSED	MALE	6		LABRADOR	PUREBRED	NO	PLACEBO	2.57	POSITIVE	1/160		2021-02-16	NO	63.87	LOW POSITIVE	98.13	VERY LOW POSITIVE	2021-06-30	40.21	LOW POSITIVE	67.91	VERY LOW POSITIVE											POSITIVE	38.69	0.005887	POSITIVE	38.61	0.00626	0	1064	17120	1064	17120	0	2425	15980	2425	15980
90	HOUSED	FEMALE	7	15	JAGD TERRIER	PUREBRED	NO	PLACEBO					2021-02-23	NO	254.97	MEDIUM POSITIVE	851.98	MEDIUM POSITIVE	2021-07-21	300	HIGH POSITIVE	1964.69	MEDIUM POSITIVE	2022-01-19	300	HIGH POSITIVE	2279.41	MEDIUM POSITIVE						NEGATIVE			NEGATIVE			0	0	2098	0	2098	0	50.07	24420	50.07	24420
91	HOUSED	FEMALE	8	15	JAGD TERRIER	PUREBRED	NO	LEISGUARD					2021-02-23	NO	56.28	LOW POSITIVE	56.28	VERY LOW POSITIVE	2021-07-21	83.73	LOW POSITIVE	83.73	VERY LOW POSITIVE	2022-01-19	72.17	LOW POSITIVE	72.17	VERY LOW POSITIVE	2022-06-10	57.1	LOW POSITIVE	57.1	VERY LOW POSITIVE	POSITIVE	38.41	0.007299	NEGATIVE
92	HOUSED	FEMALE	4	20	PACHON NAVARRO	PUREBRED	NO	PLACEBO					2021-02-23	NO	78.19	LOW POSITIVE	78.19	VERY LOW POSITIVE	2021-07-21	186.2	MEDIUM POSITIVE	186.2	LOW POSITIVE	2022-01-19	83.18	LOW POSITIVE	83.18	VERY LOW POSITIVE	2022-06-10	112.7	LOW POSITIVE	112.7	LOW POSITIVE	POSITIVE	38.3067	0.007901	NEGATIVE			95.31	5150	5546	5054.69	5450.69	25.33	7764	9749	5231	7216
93	HOUSED	MALE	1		MIXED	CROSSBREED		PLACEBO					2021-02-24	NO	300	HIGH POSITIVE	3965.47	MEDIUM POSITIVE	2021-06-27	300	HIGH POSITIVE	3608.61	MEDIUM POSITIVE	2021-11-09	292.33	MEDIUM POSITIVE	1051.45	MEDIUM POSITIVE	2022-02-28	280.32	MEDIUM POSITIVE	972.5	MEDIUM POSITIVE	POSITIVE	37.7	0.01259	NEGATIVE			0	0	860	0	860	0	19.81	1275	19.81	1275
94	HOUSED	FEMALE	9		MIXED	CROSSBREED		LEISGUARD					2021-03-02	NO	87.06	LOW POSITIVE	129.38	LOW POSITIVE	2021-07-05	59.48	LOW POSITIVE	97.36	VERY LOW POSITIVE	2021-11-07	76.71	LOW POSITIVE	99.21	VERY LOW POSITIVE	2022-03-01	99.19	LOW POSITIVE	123.76	LOW POSITIVE	POSITIVE	36.7767	0.02557	NEGATIVE
95	HOUSED	MALE	2		MIXED	CROSSBREED		LEISGUARD					2021-03-02	NO	247.61	MEDIUM POSITIVE	782.02	MEDIUM POSITIVE	2021-06-23	133.4	LOW POSITIVE	200.93	LOW POSITIVE	2021-11-25	86.55	LOW POSITIVE	125.49	LOW POSITIVE	2022-07-21	93.61	LOW POSITIVE	134.12	LOW POSITIVE	NEGATIVE			NEGATIVE
96	KENNELLED	MALE	5		MIXED	CROSSBREED		LEISGUARD					2021-03-05	NO	123.54	LOW POSITIVE	168.43	LOW POSITIVE	2021-08-30	108.85	LOW POSITIVE	144.15	LOW POSITIVE											NEGATIVE			NEGATIVE
97	HOUSED	FEMALE	7	9.5	MIXED	CROSSBREED	YES	LEISGUARD					2021-03-08	NO	77.07	LOW POSITIVE	96.86	VERY LOW POSITIVE	2021-07-13	71.65	LOW POSITIVE	97.07	VERY LOW POSITIVE	2021-11-22	105.73	LOW POSITIVE	171.5	LOW POSITIVE	2022-03-29	142.07	LOW POSITIVE	204.01	LOW POSITIVE	NEGATIVE			NEGATIVE			49.81	6063	43340	6013.19	43290.2	107.4	1165	24000	1057.6	23892.6
98	HOUSED	FEMALE	6	10	MIXED	CROSSBREED		LEISGUARD					2021-03-08	NO	64.95	LOW POSITIVE	92.59	VERY LOW POSITIVE	2021-09-19	86.59	LOW POSITIVE	110.47	LOW POSITIVE
99	HOUSED	FEMALE	6	10	MIXED	CROSSBREED		PLACEBO					2021-03-08	NO	245.11	MEDIUM POSITIVE	333.48	LOW POSITIVE	2021-09-19	281.36	MEDIUM POSITIVE	521.74	MEDIUM POSITIVE											NEGATIVE			POSITIVE	37.1567	0.0191
100	HOUSED	FEMALE	5		MASTIN	PUREBRED	NO	LEISGUARD					2021-03-09	NO	39.46	LOW POSITIVE	63.84	VERY LOW POSITIVE	2021-07-25	40.43	LOW POSITIVE	65.64	VERY LOW POSITIVE	2022-01-26	24.48	NEGATIVE	31.11	NEGATIVE	2022-07-07	71.97	LOW POSITIVE	113.47	LOW POSITIVE	POSITIVE	37.8867	0.01091	NEGATIVE			61.33	1269	6873	1207.67	6811.67	48.34	63.61	12130	15.27	12081.7
101	HOUSED	FEMALE	5		PODENCO	PUREBRED	NO	PLACEBO					2021-03-09	NO	100.04	LOW POSITIVE	125.36	LOW POSITIVE	2021-07-25	125.04	LOW POSITIVE	156.25	LOW POSITIVE	2022-01-26	115.55	LOW POSITIVE	144.94	LOW POSITIVE	2022-07-07	144.59	LOW POSITIVE	190.19	LOW POSITIVE	NEGATIVE			NEGATIVE			106.8	9525	8097	9418.2	7990.2	87.68	7778	12530	7690.32	12442.3
102	KENNELLED	MALE	5		MIXED	CROSSBREED		PLACEBO					2021-03-14	NO	39.54	LOW POSITIVE	58.94	VERY LOW POSITIVE	2021-07-20	35.76	LOW POSITIVE	57.56	VERY LOW POSITIVE	2021-11-30	74.09	LOW POSITIVE	108.86	LOW POSITIVE						NEGATIVE			NEGATIVE			7.17	622.8	6743	615.63	6735.83	25.87	1838	10660	1812.13	10634.1
103	KENNELLED	FEMALE	6		MIXED	CROSSBREED		PLACEBO					2021-03-14	NO	211.87	MEDIUM POSITIVE	314.51	LOW POSITIVE	2021-07-20	282.13	MEDIUM POSITIVE	656.37	MEDIUM POSITIVE	2021-11-30	254.4	MEDIUM POSITIVE	461.71	LOW POSITIVE												19.91	4717	8083	4697.09	8063.09	30.35	6056	8908	6025.65	8877.65
104	HOUSED	FEMALE	5		DOGO ARGENTINO	PUREBRED	NO	PLACEBO					2021-03-23	NO	131.43	LOW POSITIVE	171.22	LOW POSITIVE	2021-07-25	197.75	MEDIUM POSITIVE	257.99	LOW POSITIVE	2022-01-26	300	HIGH POSITIVE	669.42	MEDIUM POSITIVE						POSITIVE	36.5633	0.03012	POSITIVE	39.12	0.004232	39.43	3519	5668	3479.57	5628.57	41.75	45.08	5809	3.33	5767.25
105	HOUSED	FEMALE	5		MIXED	CROSSBREED		LEISGUARD					2021-05-31	YES	79.28	LOW POSITIVE	116.19	LOW POSITIVE	2021-11-04	82.56	LOW POSITIVE	120.92	LOW POSITIVE											NEGATIVE			NEGATIVE
106	HOUSED	FEMALE	6		BEAGLE	PUREBRED	NO	PLACEBO					2021-03-23	NO	192.24	MEDIUM POSITIVE	416.66	LOW POSITIVE	2021-07-25	200.74	MEDIUM POSITIVE	448.79	LOW POSITIVE	2022-01-26	134.79	LOW POSITIVE	206.91	LOW POSITIVE	2022-07-07	155.51	MEDIUM POSITIVE	372.92	LOW POSITIVE	NEGATIVE			NEGATIVE			0	346.3	3047	346.3	3047	19.42	250.1	14670	230.68	14650.6
107	HOUSED	MALE	5		BOXER	PUREBRED	NO	LEISGUARD					2021-06-15	YES	142.36	LOW POSITIVE	183	LOW POSITIVE	2021-10-20	190.15	MEDIUM POSITIVE	231.86	LOW POSITIVE											NEGATIVE			NEGATIVE			44.26	10080	16330	10035.7	16285.7	51.31	19020	22040	18968.7	21988.7
108	HOUSED	FEMALE	3		RATONERO	PUREBRED	NO	LEISGUARD					2021-06-15	YES	35.05	LOW POSITIVE	65.93	VERY LOW POSITIVE	2021-10-20	99.44	LOW POSITIVE	117.14	LOW POSITIVE	2022-03-23	52.68	LOW POSITIVE	70.52	VERY LOW POSITIVE	2022-07-20	126.81	LOW POSITIVE	157.72	LOW POSITIVE	NEGATIVE			NEGATIVE
109	HOUSED	MALE	3		BOXER	PUREBRED	NO	PLACEBO					2021-06-15	YES	259.56	MEDIUM POSITIVE	453.04	LOW POSITIVE	2021-10-20	264.03	MEDIUM POSITIVE	549.32	MEDIUM POSITIVE	2022-03-23	254.98	MEDIUM POSITIVE	517.41	MEDIUM POSITIVE	2022-07-20	144.22	LOW POSITIVE	176.28	LOW POSITIVE	POSITIVE	36.6433	0.02833	NEGATIVE
110	HOUSED	MALE	5		MIXED	CROSSBREED		PLACEBO					2021-05-24	YES	277	MEDIUM POSITIVE	521.28	MEDIUM POSITIVE	2021-10-17	300	HIGH POSITIVE	544.78	MEDIUM POSITIVE	2022-02-01	300	HIGH POSITIVE	583.1	MEDIUM POSITIVE						NEGATIVE			POSITIVE	31.02	2.122	0	530.7	6440	530.7	6440	0	0	2465	0	2465
111	HOUSED	MALE	10	32	LABRADOR	PUREBRED	NO	LEISGUARD					2021-06-28	YES	83.26	LOW POSITIVE	114.36	LOW POSITIVE	2021-12-14	39.2	LOW POSITIVE	39.2	VERY LOW POSITIVE	2022-03-01					2022-06-09	38.71	LOW POSITIVE	38.71	VERY LOW POSITIVE	NEGATIVE			NEGATIVE			56.2	6623	12890	6566.8	12833.8	112.6	0	22650	0	22537.4
[truncated: 8 more columns]
