# Supplementary material for: A blinded, randomized and controlled multicenter clinical trial to assess the efficacy and safety of Leisguard® as an immunotherapeutic treatment for healthy Leishmania infantum-seropositive dogs
Source: Parasit Vectors. 2023 Oct 4;16:344. doi: 10.1186/s13071-023-05903-0 (PMC10552330; doi:10.1186/s13071-023-05903-0)
Supplement: Supplementary file 2 — Additional file 2: Table S1. Signalment, immunological and parasitological status, clinical findings and LeishVet clinical staging of dogs with disease development. [file 13071_2023_5903_MOESM2_ESM.xlsx]

## Sheet: Hoja1
Table S1. Signalment, immunological and parasitological status, clinical findings and LeishVet clinical staging og dogs with disease development.
Dog number	Treatment group	Sex	Age (years)	Breed	Endpoint ELISA result (EU)				PCR Results		IFN-γ (pg/ml) at the beginning of the study		IFN-γ (pg/ml) at the end of the study		Clinical signs	Clinicopathological findings	LeishVet clinical staging
					Day 0	Day 120	Day 240	Day 360	Beginning of study	End of study	Medium with soluble L. infantum antigen	Medium with concanavalin A	Medium with soluble L. infantum antigen	Medium with concanavalin A
10	TG	Female	2.5	Spanish Greyhound	704	915	2664	-	-	-	2	6739	0	3415	None	Hyperproteinemia, hyperbetagammaglobulinemia, decreased A/G ratio, proteinuria	III
23		Female	2.5	Border collie	149	197	195	457	Positive (Ct=36.7)	Positive (Ct=36.5)	-	-	-	-	Skin lesions (scales), weight loss, lymphadenomegaly	Hyperproteinemia, hyperbetagammaglobulinemia, decreased A/G ratio	IIa
25		Male	2	Crossbreed	942	4019	-	-	Positive (Ct=31.8)	Positive (Ct=35)	0	7236	0	15714	None	Hyperproteinemia, hyperbetagammaglobulinemia, decreased A/G ratio	IIa
29		Male	2	Crossbreed	1587	2623	-	-	Negative	Positive (Ct=31.1)	10	4001	9	3509	Skin lesions (alopecia), weight loss	Hyperproteinemia, hypergammaglobulinemia, decreased A/G ratio	IIa
39		Male	5	Crossbreed	905	1722	-	-	Positive (Ct=38.8)	Negative	0	5388	26	41120	None	Hyperproteinemia, hypergammaglobulinemia, proteinuria	IIb
40		Male	6	Crossbreed	255	342	-	-	Negative	Negative	14190	27880	0	13000	None	Hyperproteinemia, hyperalfabetagammaglobulinemia, decreased A/G ratio	IIa
44		Male	4	Spanish hound	1774	1776	-	-	Negative	Positive (Ct=35.2)	14	7185	134	5952	Skin lesions (scales, ulcers, alopecia), weight loss	Hypergammaglobulinemia, decreased A/G ratio, proteinuria, prerenal azotemia	IV
46		Male	3	Labrador retriever	295	793	2910	-	-	-	-	-	-	-	None	Hyperproteinemia, hyperalfagammaglobulinemia, decreased A/G ratio, anemia, proteinuria	IIb
48		Male	4	Warren hound	1181	5287	-	-	Positive (Ct=34.8)	Positive (Ct=31.3)	0	5320	0	5324	None	Hyperproteinemia, hypergammaglobulinemia, decreased A/G ratio	IIa
53		Female	11	Crossbreed	229	1569	1550	2939	Positive (Ct=33.1)	Positive (Ct=23.9)	0	6942	0	3764	None	Hyperproteinemia, hypergammaglobulinemia, decreased A/G ratio, anemia	IIa
61		Female	5	Brittany spaniel	107	844	963	-	Negative	Positive (Ct=27.5)	0	10620	0	14580	None	Hyperproteinemia, hyperalfabetagammaglobulinemia, decreased A/G ratio	IIa
68		Male	3	Crossbreed	165	408	1563	6151	Negative	Positive (Ct=27.7)	134	3077	0	6910	Weight loss, lymphadenomegaly	Hyperproteinemia, hyperbetagammaglobulinemia, decreased A/G ratio, anemia	IIa
107		Male	5	Boxer	183	232	-	-	Negative	Negative	10036	16286	18969	21989	None	Hyperproteinemia, hyperbetaglobulinemia	IIa
11	CG	Male	2	German shepherd	1720	4344	-	-	-	-	0	3166	0	2335	None	Hyperproteinemia, hypergammaglobulinemia	IIa
18		Male	2	German shepherd	88	23	19	36	Positive (Ct=36.4)	Positive (Ct=35.8)	28	1147	39	915	None	Hyperproteinemia, hyperbetaglobulinemia, decreased A/G ratio	IIa
19		Male	13	Crossbreed	107	112	126	124	Negative	Negative	4116	5257	4064	8836	Skin lesions (scales)	Hyperproteinemia, hypergammaglobulinemia	IIa
42		Female	3	Jagd terrier	247	1768	-	-	Negative	Positive (Ct=27.4)	8	3534	7	5240	Lymphadenomegaly	Hyperproteinemia, hyperalfagammaglobulinemia, decreased A/G ratio, proteinuria, renal azotemia	IV
63		Female	1	Spanish bulldog	132	113	77	-	-	-	-	-	-	-	None	Hyperproteinemia, hyperbetagammaglobulinemia, decreased A/G ratio, leukocytosis	IIa
64		Female	12	Warren hound	186	234	205	-	Negative	Negative	4597	9329	5086	9822	None	Hyperproteinemia, hyperalfabetagammaglobulinemia, decreased A/G ratio, anemia	IIa
73		Female	2	Crossbreed	503	2386	-	-	Negative	Positive (Ct=30.7)	0.12	2153	0	1393	Skin lesions (scales), lymphadenomegaly, conjunctivitis	Hyperproteinemia, hypergammaglobulinemia, decreased A/G ratio	IIa
81		Male	1	Warren hound	57	70	-	-	Negative	Negative	131	2885	1565	4336	None	Hyperproteinemia, hyperalfabetagammaglobulinemia, decreased A/G ratio	IIa
84		Male	7	Yorkshire terrier	680	946	1537	-	Negative	Positive (Ct=32.9)	251	9538	422	9257	None	Hyperproteinemia, hypergammaglobulinemia, decreased A/G ratio	IIa
85		Male	2	Crossbreed	1694	3409	3517	-	Positive (Ct=35)	Positive (Ct=27.7)	-	-	-	-	None	Hyperproteinemia, hypergammaglobulinemia, decreased A/G ratio	IIa
87		Female	2	Weimaraner	258	1698	4415	-	Positive (Ct=32.9)	Positive (Ct=26.4)	18	2195	14	2615	None	Hyperproteinemia, hypergammaglobulinemia, decreased A/G ratio	IIa
89		Male	6	Labrador retriever	98	68	-	-	Positive (Ct=38.7)	Positive (Ct=38.6)	1064	17120	2425	15980	Skin lesions (scales)	None	IIa
90		Female	7	Jagd terrier	852	1965	2279	-	Negative	Negative	0	2098	50	24420	None	Hyperproteinemia, hypergammaglobulinemia	IIa
104		Female	5	Dogo Argentino	171	258	669	-	Positive (Ct=36.6)	Positive (Ct=39.1)	3480	5629	3	5767.25	None	Hyperproteinemia, hypergammaglobulinemia, decreased A/G ratio	*
106		Female	6	Beagle	417	449	207	373	Negative	Negative	346	3047	231	14651	None	Hyperproteinemia, hypergammaglobulinemia, decreased A/G ratio, anemia	*
109		Male	3	Boxer	453	549	517	176	Positive (Ct=36.6)	Negative	-	-	-	-	None	Anemia	IIa
110		Male	5	Crossbreed	521	545	583	-	Negative	Positive (Ct=31)	531	6440	0	2465	Skin lesions (scales), weight loss	Hyperproteinemia, hypergammaglobulinemia	*
*Dogs without urinalysis were not classified by LeishVet clinical stage due to insufficient information.
Abbreviations: CG: control group; EU: ELISA units; TG: treated group.
