# Supplementary material for: A blinded, randomized and controlled multicenter clinical trial to assess the efficacy and safety of Leisguard® as an immunotherapeutic treatment for healthy Leishmania infantum-seropositive dogs
Source: Parasit Vectors. 2023 Oct 4;16:344. doi: 10.1186/s13071-023-05903-0 (PMC10552330; doi:10.1186/s13071-023-05903-0)
Supplement: Supplementary file 3 — Additional file 3: Table S2. Endpoint ELISA results of the dogs at days 0, 120, 240 and 360. [file 13071_2023_5903_MOESM3_ESM.xlsx]

## Sheet: Hoja1
Table S2. Endpoint ELISA results of the dogs at days 0, 120, 240 and 360.
Group (number of dogs)	Endpoint ELISA result (EU) Median (min-max)
	Day 0	Day 120	Day 240	Day 360
Total (n=111)	165 (40-3965)	164 (18-5287)	171 (3-4415)	124 (3-6151)
TG (n=67)	155 (40-1954)	161 (18-5287)	139 (3-2910)	124 (3-6151)
CG (n=44)	183 (55-3965)	186 (22-4344)	205 (19-4415)	124 (34-1699)
Abbreviations: CG: control group; EU: ELISA units; max: maximum; min: minimum; TG: treated group.
