# Supplementary material for: A blinded, randomized and controlled multicenter clinical trial to assess the efficacy and safety of Leisguard® as an immunotherapeutic treatment for healthy Leishmania infantum-seropositive dogs
Source: Parasit Vectors. 2023 Oct 4;16:344. doi: 10.1186/s13071-023-05903-0 (PMC10552330; doi:10.1186/s13071-023-05903-0)
Supplement: Supplementary file 4 — Additional file 4: Table S3. Number of seronegative dogs at each visit (days 0, 120, 240 and 360) and if they were sampled during sandfly season. [file 13071_2023_5903_MOESM4_ESM.xlsx]

## Sheet: Hoja1
Table S3. Number of seronegative dogs at each visit (days 0, 120, 240 and 360) and if they were sample during sandfly season.
Group (number of dogs)	Day 0		Day 120		Day 240		Day 360
	Seronegative to L. infantum antigen (%)	Sampled during sandfly season (April to November) (%)	Seronegative to L. infantum antigen (%)	Sampled during sandfly season (April to November) (%)	Seronegative to L. infantum antigen (%)	Sampled during sandfly season (April to November) (%)	Seronegative to L. infantum antigen (%)	Sampled during sandfly season (April to November) (%)
Total (n=10)	0 (0)	6 (60)	6 (60)	4 (40)	8 (80)	9 (90)	5 (50)	6 (60)
TG (n=8)	0 (0)	4 (50)	4 (50)	4 (50)	6 (75)	7 (88)	4 (50)	4 (50)
CG (n=2)	0 (0)	2 (100)	2 (100)	0 (0)	2 (100)	2 (100)	1 (50)	2 (100)
Abbreviations: CG: control group; TG: treated group.
