# Supplementary material for: A blinded, randomized and controlled multicenter clinical trial to assess the efficacy and safety of Leisguard® as an immunotherapeutic treatment for healthy Leishmania infantum-seropositive dogs
Source: Parasit Vectors. 2023 Oct 4;16:344. doi: 10.1186/s13071-023-05903-0 (PMC10552330; doi:10.1186/s13071-023-05903-0)
Supplement: Supplementary file 5 — Additional file 5: Table S4. Leishmania PCR results of the dogs with disease development at the beginning and end of the study. [file 13071_2023_5903_MOESM5_ESM.xlsx]

## Sheet: Hoja1
Table S4. Leishmania PCR results of the dogs with disease development at the beginning and end of the study.
Group (number of dogs)	PCR results at the beginning		PCR results at the end
	Positive dogs (%)	Median parasites/mL (min-max)	Positive dogs (%)	Median parasites/mL (min-max)
Total (n=26)	11 (42.3)	0.03 (0.006-1.16)	17 (65.4)	1.9 (0.004-502.4)
TG (n=11)	5 (45.5)	0.12 (0.006-1.16)	8 (72.7)	1.8 (0.032-502.4)
CG (n=15)	6 (40)	0.03 (0.006-0.51)	9 (60)	2.1 (0.004-73.75)
Abbreviations: CG: control group; Ct: cycle threshold; max: maximum; min: minimum; TG: treated group.
