# Supplementary material for: A blinded, randomized and controlled multicenter clinical trial to assess the efficacy and safety of Leisguard® as an immunotherapeutic treatment for healthy Leishmania infantum-seropositive dogs
Source: Parasit Vectors. 2023 Oct 4;16:344. doi: 10.1186/s13071-023-05903-0 (PMC10552330; doi:10.1186/s13071-023-05903-0)
Supplement: Supplementary file 6 — Additional file 6: Table S5. IFN-γ concentration of the dogs at the beginning and end of the study. [file 13071_2023_5903_MOESM6_ESM.xlsx]

## Sheet: Hoja1
Table S5. IFN-γ concentration of the dogs at the beginning and end of the study.
Conditions	IFN-γ (pg/ml) Median (min-max)
	All dogs (n=82)		Treated group (n=47)		Control group (n=35)
	Beginning of the study	End of study	Beginning of the study	End of study	Beginning of the study	End of study
Medium with soluble L. infantum antigen	447 (0-14190)	870a (0-18969)	252 (0-14190)	816 (0-18969)	834 (0-9418)	877 (0-17110)
Medium with concanavalin A	6833 (860-43290)	8534 (915-41120)	7051 (2057-43290)	8665 (1351-41120)	5629 (860-23900)	7733 (915-25000)
asignificantly higher when compared to the beginning of the study (Wilcoxon signed-rank test: W: -774, P=0.04).
Abbreviations: CG: control group; IFN-γ: interferon gamma; max: maximum; min: minimum; TG: treated group.
