# Supplementary material for: A blinded, randomized and controlled multicenter clinical trial to assess the efficacy and safety of Leisguard® as an immunotherapeutic treatment for healthy Leishmania infantum-seropositive dogs
Source: Parasit Vectors. 2023 Oct 4;16:344. doi: 10.1186/s13071-023-05903-0 (PMC10552330; doi:10.1186/s13071-023-05903-0)
Supplement: Supplementary file 7 — Additional file 7: Table S6. IFN-γ concentration of dogs with disease development at the beginning and end of the study. [file 13071_2023_5903_MOESM7_ESM.xlsx]

## Sheet: Hoja1
Table S6. IFN-γ concentration of dogs with disease development at the beginning and end of the study.
Conditions	IFN-γ (pg/ml) Median (min-max)
	All dogs (n=25)		Treated group (n=11)		Control group (n=14)
	Beginning of the study	End of study	Beginning of the study	End of study	Beginning of the study	End of study
Medium with soluble L. infantum antigen	18 (0-14190)	9 (0-18969)	2 (0-14190)	0 (0-18969)	191 (0-4597)	45 (0-5086)
Medium with concanavalin A	5388 (1147-27880)	5952 (915-41120)	6942 (3077-27880)	6910 (3415-41120)	3350 (1147-17120)	5504 (915-244200)
Abbreviations: IFN-γ: interferon gamma; max: maximum; min: minimum.
